# Supplementary material for: Uncovering Plant Virus Species Forming Novel Provisional Taxonomic Units Related to the Family Benyviridae
Source: Viruses. 2022 Nov 29;14(12):2680. doi: 10.3390/v14122680 (PMC9781952; doi:10.3390/v14122680)
Supplement: Supplementary file 1 [file viruses-14-02680-s001.zip]

Archive with 1 entries (1 files):
- viruses-1953767-supplementary.pdf
